# Supplementary material for: Computer-Aided Screening of Phytoconstituents from Ocimum tenuiflorum against Diabetes Mellitus Targeting DPP4 Inhibition: A Combination of Molecular Docking, Molecular Dynamics, and Pharmacokinetics Approaches
Source: Molecules. 2022 Aug 12;27(16):5133. doi: 10.3390/molecules27165133 (PMC9415412; doi:10.3390/molecules27165133)
Supplement: Supplementary file 1 [file molecules-27-05133-s001.zip]

Archive with 1 entries (1 files):
- molecules-1785676-supplementary.pdf
